# Supplementary material for: A Chiral Metal—Organic Framework Prepared on Large-Scale for Sensitive and Enantioselective Fluorescence Recognition
Source: Molecules. 2023 Jun 7;28(12):4593. doi: 10.3390/molecules28124593 (PMC10304791; doi:10.3390/molecules28124593)
Supplement: Supplementary file 1 [file molecules-28-04593-s001.zip]

Archive with 1 entries (1 files):
- molecules-2366885-supplementary.pdf
